# Supplementary material for: Water-soluble contrast agents in adhesional small bowel obstruction: meta-analysis and PRECIS-2 assessment of trials
Source: BJS Open. 2025 May 9;9(3):zraf049. doi: 10.1093/bjsopen/zraf049 (PMC12062880; doi:10.1093/bjsopen/zraf049)
Supplement: zraf049_Supplementary_Data [file zraf049_supplementary_data.zip]

Archive with 2 entries (2 files):
- PRISMA_checklist.docx
- Supplementary_Material.docx
